# Supplementary material for: Beliefs, Practices and Health Care Seeking Behavior of Parents Regarding Fever in Children
Source: Medicina (Kaunas). 2019 Jul 22;55(7):398. doi: 10.3390/medicina55070398 (PMC6681325; doi:10.3390/medicina55070398)
Supplement: Supplementary file 1 [file medicina-55-00398-s001.zip]

Archive with 4 entries (3 files):
- supplementary_files/
- supplementary_files/informed_consent.pdf
- supplementary_files/Supplementary_file_1.pdf
- supplementary_files/Supplementary_file_2_updated.xlsx
