# Supplementary material for: Beliefs, Practices and Health Care Seeking Behavior of Parents Regarding Fever in Children
Source: Medicina (Kaunas). 2019 Jul 22;55(7):398. doi: 10.3390/medicina55070398 (PMC6681325; doi:10.3390/medicina55070398)
Supplement: Supplementary file 1 [file medicina-55-00398-s001.zip › supplementary_files/Supplementary_file_2_updated.xlsx]

## Sheet: Questionnaire results
No	Age of the patient (months)	Gender of the patient	Respondent	No of children in the family	Birth order of the patient	Age of the mother (years)	Level of education of the mother	Age of the father (years)	Lefel of education of the father	High fever	T of administration of antipyretics	Antipyretics	Dosage of antipyretivs	Can T increase to dangerous during fever	Dangerous fever	Does fever inself indicate that the illness is serious	Usually seek help	Duration of symptoms in ongoing episode, before seeking help	Day of the week when the child got ill	Day of the week when first sought help	Hour at which sought help	Within normal hours?	Specialist contacted first	Sufficient explanation (specialist mentioned in X column)	Effect on level of concern (specialist in X column)	Suficient explanation (ED)	Effect on the level of concern (ED)	Availability of family doctor	Does hospital feeel safer	SBI	Hospitalization	Antibiotics
CCUH-1	25	0	1	2	2	30	4	34	5	39	38	1,2	2	1	39	3	1	1	1	2	2	0	4	2	1	1	1	3	1	0	0	0
CCUH-2	10	0	0	2	2	31	5	31	2	39	38.5	1,2	2	1	40	1	5	1	5	5	6	0	4	2	2	2	1	5	2	0	1	0
CCUH-3	101	0	0	1	1	27	3	29		38.6	38.5	1	2	1	39	1	2	2	2	3	6	0	4	1	2	1	1	2	1	1	1	1
CCUH-4	2	1	0	1	1	28	6	29	5	38	38	1	2	1	39.5	1	3	2	3	3	4	0	1	1	1	2	1	2	1	1	1	1
CCUH-5	110	1	0	3	3	49	3	52	3	38.5	38.2	2	2	1	39	1	2	2	1	1	13	1	4	1	1	1	1	3	1	0	0	0
CCUH-6	7	0	0	1	1	40	8	36	5	39	38.8	1	2	1	39.8	3	5	5	5	1	9	1	1	2	3	1	1	3	1	0	0	0
CCUH-7	7	0	0	2	2	30	6			39	38	2	1	1	40	1	6	4	5	1	12	1	1	2	1	1	1	2	1	0	0	1
CCUH-8	18	1	0	2	2	33	5	42	6	38	38.5	1,2	1,2	1	39	1	5	5	3	5	18	0	1	0	3	1	1	5	1	0	1	0
CCUH-9	164	1	0	2	2	43	2	45	3	40	38.5	2	2	1	40	1	2.3	2	2	2	14	1	1	1	1	1	1	4	1	0	1	1
CCUH-10	27	0	0	1	1	31	3			40	37	1	1	1	38	1	1	6	3		10	1	1	2	2	2	2	5	1	1	1	1
CCUH-11	27	1	1	1	1	33	5	23	4	39	38	1,2	1,2	1	39.5	1	5	3	7	1	18	0	1	1	2	1	2	4	2	0	1	1
CCUH-12	43	1	0	2	2	29	3	34		38	38	1,2	2	1	39	1	3	3	3		20	0	1	0	2	0	2	1	2	0	0	0
CCUH-13	90	1	0	2	2	30	6	54	3	39	38.5	1,2	2	1	39	1	2	3	3	3	15	1	1	1	3	1	2	5	1	0	1	1
CCUH-14	117	0	0	2	2	42	5	47	5	37	38	1,2	2	1	39	3	5	5	6	3	10	1	1	1	3	1	1	1	1	0	0	0
CCUH-15	11	1	0	2	2	27	2	28	4	38.8	38	1	1	1	39	1	3	3	3	5	8	1	1	1	2	1	1	2	2	0	0	1
CCUH-16	212	0	0	1	1	34	3			40	38	2	2,3	1		3	3.4	3	4	5	13	1	4	2	2	2	2	2	1	0	0	1
CCUH-17	56	1	1	1	1	38	5	37	4	39.5	38	1	1	1	40	1	2	3	4	5	15	1	1	1	1	1	1	3	1	1	1	1
CCUH-18	134	1	2	1	1	33	5	33	4	39.5	38	1,2	1	1	39.5	1	1	3	2	3	16	1	1	0	2	1	1	2	1	1	1	1
CCUH-19	63	0	0	2	2	40	5	38	3	39	38	1	2	1	40	2	5	6	4	5	9	1	1	1	2	1	2	4	1	1	1	1
CCUH-20	8	1	0	1	1	26	5	26	5	39	38.5	1.2	2	1	40	1	3	5	7	1	10	1	1	2	1	2	1	1	2	0	1	0
CCUH-21	9	0	0	2	2	28	5	42	5	39	38.5							1	3	3	13	1	1	1	2	2	3	1		0	0	0
CCUH-22	38	1	1	1	1	33	6	34	5	39	38	1	2	1	39	2	4	5	7	4	6	0	5	2	2	1	2	5	1	0	0	0
CCUH-23	69	0	0	1	1	28	3	26	4	40	37.5	1	1,2	1	40	1	3	3	4	4	12	1	2	1	1	1	1	1	1	0	0	0
CCUH-24	46	1	0	2	2	36	3	41	3	39.7	38.8	1,2	1,2	1	40	1	4	4	5	5	16	1	1	1	1	1	1	2	1	0	1	0
CCUH-25	12	1	0	4	4	37	6	46	5	39	38	1,2	2	1	40	2	3	3	3	4	rīts	0	1	0	2	1	2	5	1	0	1	1
CCUH-26	36	0	0	1	1	33	5			39	38.5	1,2	1,2	1	39	2	4	3	1	2	17	0	1	1	1	2	1	4	1	0	1	0
CCUH-27	37	0	0	2	1	43	5	43	5	39	38.5	1,2	1,2	1	40	2	4	3	7	1	9	1	1	1	2	2	2	5	1	0	1	1
CCUH-28	32	1	0	1	1	30	5	29	5	38.7	38	1,2	2	1	39.5	1	3	4	2	3	11	1	1	2	1	2	1	1	2	1	1	1
CCUH-29	20	0	0	2	2	32	6	48	3	40	39.4	1,2	2	1	41	3	3	2	7	1	9	1	1	2	1	1	1	5	1	1	1	1
CCUH-30	17	1	0	1	1	33	5	35	5	39.9	38.5	1,2	2	1	39.9	1	3	4	2	4	10	1	4	1	2	1	1	4	2	0	0	0
CCUH-31	15	0	0	1	1	29	2	29	1	39	37.8	1,2	1	1	39	1	1	1	4	4	13	1	2	2	1	2	1	3	2	0	1	1
CCUH-32	121	0	0	1	1	37	2	47	2	38	38	1	1	1	39	4	5	1	3	7	5	0	4	1	1	1	1	2	1	0	0	0
CCUH-33	13	0	0	2	2	22	2	30	5	38	38	1	2	1	40	3	3	4	2	4			4	0	2	0	1	2	1	0	0	0
CCUH-34	197	0	2	4	4	57	2	54	2	39.4	38.5	1,2	1	1	39.5	3	5	5	2	4	14	1	2	1	2	1	1	1	1	1	1	1
CCUH-35	63	0	0	1	1	31	2	35	1	40	38	1	2	3		4	2	2	4	5	10	1	4	1	1	1	1	4	2	0	0	1
CCUH-36	31	1	0	1	1	34	6	35	5	39	37.9	1,2	1	1	39	1	3	4	2	3	14	1	1	1	1	2	1	1	1	0	1	1
CCUH-37	15	1	1	1	1	25	6	26	5	38	38.5	1,2	1	1	39	1	5	5	5	1	9	1	1	1	2	1	2	2	1	1	1	1
CCUH-38	72	0	0	2	1	32	5	39	2	39	38.5	1,2	2	1	38.5	1	5	3	7		12	1	5	1	1	1	1	1	1	1	0	1
CCUH-39	54	0	0	1	1	35	2			39	38	1	1	1	39	1	2	4	7	2	9	1	5	1	1	1	1	4	0	0	0	0
CCUH-40	18	1	0	1	1	33	6			39	38.5	1,2	2	1	40	3	5	5	6	1	19	0	4	2	1	1	1	1	1	0	1	1
CCUH-41	31	0	0	2	2	34	5	43	2	39	38	1	2	1	39.5	4	3	3	2	3	10	1	5	1	1	1	1	5	1	1	0	1
CCUH-42	202	0	0	2	1	35	5	43	4	39	38.5	1,2	2	1	39	3	2	3	7	1	14	1	1	0	2	1	3	6	1	1	0	1
CCUH-43	26	0	0	1	1	31	5	31	5	38.3	37.3	1	2	1	40	3	5	5	5	2	12	1	1	1	1	1	1	2	2	0	1	0
CCUH-44	140	0	1	2	1	33	5	33	2	39	37.5	1,2	2	1	40	1	1	1	5		8	1	5	2	2	2	2	2	2	0	0	0
CCUH-45	65	0	0	2	2	45	4	38	4	39	38	1,2	2	1	39.5	3	4	4	4	5			5	0	1	0	1	5	1	0	1	1
CCUH-46	102	1	0	3	3	47	2	52	3	39	38	1	1	1	39.5	3	3	3	1	2	8	1	1	2	1		1	4	1	1	1	1
CCUH-47	30	1	1	2	2	27	3	29	3	38	38	1,2	2	1	39.7	1	3	2	1	1	7	0	4	1	1	1	1	4	1	0	1	1
CCUH-48	123	0	1	3	3	52	5	52	5	40	38.5	1,2	1	1	39	3	6	3	3	4	7	0	5	2	2		1	1	2	0	1	1
CCUH-49	123	0	0	1	1	36	6	40	5	39	38	1	2	1	39	1	1	2	5	6	6	0	5	1	2	2	1	6	1	0	0	0
CCUH-50	51	1	0	1	1	36	5	51	5	40	38	1	1,2	1	39	3	5	5	2	6	11	0	1	2	2	1	2	3	1	0	1	1
CCUH-51	49	1	0	2	2	27	1	36	3	39	38	1,2	1,2	1	39	1	4	5	5	1	8	1	1	2	3	2	2	1	2	1	1	1
CCUH-52	67	0	0	1	1	33	5	36	1	40	38	1,2	2	1	40	2	4	5	4	7	7	0	4	1	1	1	1	4	2	1	0	1
CCUH-53	44	1	0	2	1	37	6	37	5	39.9	38.5	1	2	1	40	3	3	3	3	3	5	0	2	1	1	1	1	2	1	1	1	1
CCUH-54	172	0	0	2	2	51	5			39	38	2	2	2		1	3	5	7	7	15	0	2	2	1	1	1	4	1	0	0	0
CCUH-55	50	0	0	2	2	46	2	40	5	39	38.5	2	1	1	39.5	3	6	2	6	6		0	4	0	2	2	2	5	1	0	0	1
CCUH-56	58	0	0	3	3	42	4	45	5	39	38	1	2	1	38	3	2	1					1	0	2	1	1	5	1	0	0	0
CCUH-57	29	0	0	1	1	28	4	32	4	39	38.5	1,2	3	1		1	3	3	1	2	11	1	1	2	2	1	1	1	1	0	0	0
CCUH-58	67	1	0	3	2	33	3	32	1	38	38	1	1	1	39	1	3	1	1	1	9	1	1	1	1	1	1	2	2	0	0	0
CCUH-59	31	0	0	2	2	35	5	39	2	39.5	38.5	1,2	1,2	1	39.5	1	4	3	5	6	10	0	1	1	1	1	1	1	1	0	1	1
CCUH-60	22	0	0	2	2	38	5	44	5	39.5	38.5	1,2	1,2	1	39.5	1	4	2	7	7	9	0	1	1	1	1	1	1	1	0	1	0
CCUH-61	15	1	0	1	1	40	6	54	5	38	37.8	1,2	2	1	39	3	5	6	3	6		0	5	1	1	1	1	2	2	0	0	0
CCUH-62	26	1	1	2	1	30	2	28	2	38	38	1,2	2	1	39	1	2	2	6	6	11	0	1	1	2	1	1	2	1	0	0	0
CCUH-63	26	1	0	2	2	37	5	45	1	39	38	1	1	1	40	3	4	2	1	3	9	1	4	1	1	1	1	5	1	0	0	0
CCUH-64	59	0	0	3	3	42	5	47	3	39.5	38.5	1,2	1	1		1	1	3	2	3	14	1	1	1	1	1	1	1	2	0	1	0
CCUH-65	40	0	0	2	2	41	5	44	2	40	38.5	2	3	1	40	3	4	1	3	3	17	0	4	1	1	2	1	1	2	0	0	0
CCUH-66	44	1	0	2	1	41	6	43	5	40	38.5	1,2	1,2	1	40	1	3	4	7	1	14	1	4	1	1	1	1	3	1	0	1	1
CCUH-67	42	1	0	2	2	34	4	46	5	40	38.5	1	2	1	40	1	3	3	7	1	14	1	1	1	1	1	1	1	2	0	0	0
CCUH-68	32	0	0	1	1	35	2							1	39.8	2	4	5	2	4	12	1	5	1		1		2	1	0	0	0
CCUH-69	3	1	0	2	2	28	3	36	6	38	38	1,2	1,2	1	39	1	2	1	3	3	8	1	1	1	1	1	1	2	1	0	0	0
CCUH-70	16	1	1	1	1			36	4	38.9	37.8	2	2	1	39	2	4	5		4	12	1	1	0	2	1	2	2	1	0	0	0
CCUH-71	109	1	0	1	1	42	5			38.2	38	1	1,2	1	39.5	4	2	3	7	1	8	1	1	1	1	1	1	2	2	0	0	0
CCUH-72	28	1	0	2	2	32	5	33	3	38.2	38.1	1,2	2	1	40	3	5	5	1	3	8	1	1	0	2	1	2	1	0	1	0	1
CCUH-73	20	0	0	2	2	22	2	36	3	39.7	38	2	2	1	40	2	6	6	4	2	13	1	1	1	1	1	1	6	1	0	0	0
CCUH-74	10	1	0	3	3	34	2			39.7	38.3	1,2	1,2	1	41	1	4	4	1	3	10	1	1	2	2	1	1	2	2	0	1	0
CCUH-75	11	0	0	2						40	38	1,2	2	1	40	1	1	4	1	3	6	0	4	1	2	2	1	6	1	0	1	0
CCUH-76	17	1	0	2	2	34	4	30	4	38.5	39	1,2	2	1	39	1	4	6	5	3	9	1	1	2	1	2	2	2	1	0	1	1
CCUH-77	38	1	0	1	1	32	6	31	3	39	38	2	4	1	40	3	1	6	4	4	11	1	1	2	2	1	1	5	1	0	0	0
CCUH-78	11	0	0	2	2	37	6	47	6	39.2	39.5	2	2	1	40	2	4	2	5	5	10	1	1	2	2	1	2	5	1	0	1	1
CCUH-79	15	1	0	2	2	36	3	46	3	38.7	38.5	1	2			1	2	2	6	7	13	0	5	2	2	2	2	4	2	1	1	1
CCUH-80	77	1	2	2	2	44	5	44	3	39	38.5	1	1	1	40	1	3	3	3				1	1	1	1	1	2	1	0	0	1
CCUH-81	9	1	0	2	2	30	4	36	5	39	38.4	1,2	1	1	39.5	3	6	5	1	1	7	0	1	1	2	2	2	1	2	0	1	1
CCUH-82	40	1	0	1	1	28	5	30	5	39	38	1,2	1,2	1	39.5	1	2	2	6	6	13	0	5	1	1	1	1	3	1	0	1	1
CCUH-83	12	1	0	2	2	41	5	45	3	38.5	38.2	2	1	1	39.5	3	3	4	5	1	9	1	2	1	2	1	2	3	1	0	1	0
CCUH-84	2	1	1	1	1	29	6	41	5	39	38.5	1	2	1	39	1	2	3	6	7	13	0	2	2	2	2	2	5	1	1	1	1
CCUH-85	26	0	0	1	1	32	4	33	5	38	38	1,2	1,2	1	38	3	3	1	6	7		0	2	0	2	1	1	3	2	0	1	0
CCUH-86	109	0	0	2	2	43	2	52	4	39.5	38.5	1,2	1	1	40	1	4	1					1	1	1			4	1	0	0	0
CCUH-87	11	1	0	2	2	33	6			39	38.5	1,2	2	1	40	1	3	5	7	1	14	1	1	2	2	1	1	2	1	0	1	0
CCUH-88	92	1	0	2	2	36	3	43	3	39.5	38	1	2	1	39	3	3	1	5	5	5	0	4	0	1	1	1	2	1	0	0	0
CCUH-89	65	1	1	2	2	33	6	33	6	39	38.2	1	1	1	39.5	1	3	5					1	0	1	1	1	2	1	0	0	0
CCUH-90	17	1	0	2	1	35	3	41	3	39.5	38	1	2	3		3	3	2					1	1	2	1	2	3	1	0	1	0
CCUH-91	88	1	0	2	1	39	3	53	4	38	38	1,3	2	1	39	1	6	2	2	2	14	1	1	2	1	1	2	3	1	1	1	1
CCUH-92	8	1	0	2	1	24	3	24	3	39	38	1	2	1	40	3	5	2	6	7	6	0	4	0	2	1	1	1	2	1	1	1
CCUH-93	152	0	0	2	1	45	5	50	3	39	39	1,2	1	1	39.9	1	4	1	7	7	16	0	4	0	1	1	1	1	1	1	1	1
CCUH-94	7	1	0	1	1	22	1	24	1	40	38	1	2	1	40	3	2	2	7	7	22	0	4	1	3	1	2	2	1	1	1	1
CCUH-95	148	1	0	1	1	35	6	37	2	38.5	38	2	3	1	39	1	3	3	4	5	13	1	1	2	2	1	3	1	1	0	1	1
CCUH-96	136	0	0	1	1	30	5			39	37.2	1,2	1	1	39	1	4	4	7		9	1	1	1	3	1	1	2	1	1	1	1
CCUH-97	10	0	0	2	2	43	5	37	5	39.5	38	1,2	3	1	40	1	4	4	6	1	4	0	4	0	2	1	2	1	2	0	1	1
CCUH-98	41	1	1	3	3	43	5	46	6	40.2	37.8	1,2	1	1	42	1	2	4	6		10	1	1	1	2	1	1	4	1	1	1	1
CCUH-99	58	0	0	2	1	34	6	37	5	39.5	39	1	2	1	38	3	5	4	4	5	1	0	1	1	1	2	1	1	1	1	1	1
CCUH-100	173	0	0	2	1	40	6	40	5	38.5	38	1	2	1	39	4	5	3	6	7	19	0	6	1	1	2	2	2	2	1	1	1
CCUH-101	182	1	0	2	2	49	3	50	3	39	37.6	1	1	1	39	3	3	3	4	5	11	1	1	1	1	1	1	2	1	1	1	1
CCUH-102	136	1	0	2	1	29	2	35	2	39	38	1	2	1	39	1	5	5					1	0	2	1	3	2	1	0	1	0
CCUH-103	176	1	0	2	1	34	5	42	3	39	38	1	1	1	39	1	3	3	7	2	10	1	1	1	1	1	1	2	1	1	1	1
CCUH-104	58	0	0	3	3	41	3	43	3	40	37.7	1	2	1	38.5	1	3	4	4	6	10	0	4	1	3	1	2	1	1	1	1	1
CCUH-105	11	1	0	2	2	25	4	28	2	39	38	1	2	1		1	2	1	7	7	15	0	4	0	2	2	2	1	1	0	1	1
CCUH-106	213	0	0	1	1	53	3	58	2	39	38	2	1	3		3	3	1	5	6	10	0	1	0	2	0	1	1	1	1	1	1
CCUH-107	6	1	0	2	2	26	5	27	4	39	38	1,2	1	1	40	1	5	4	1	1	10	1	1	1	1	2	2	1	2	0	1	0
CCUH-108	120	0	0	2	1	34	4	31	2	38	37.5	1,2	2	1	38.7	1	2	2	1	1	20	0	5	1	2	2	2	4	1	0	0	0
CCUH-109	136	1	0	3	1	33	1	43	2	40	38	1,2	1	3		1	1	6	4		9	1	1	1	1	1	1	4	1	0	0	1
CCUH-110	20	0	0	2	2	33	5	33	4	40	38.5	1	2	1	40	3	5	6	7	4	12	1	1	1	2	2	2	1	2	1	1	1
CCUH-111	163	1	0	1	1	44	5			39.5	39	2	3	1	39	1	4	6	5	1	9	1	1	1	1	1	1	2	1	1	1	1
CCUH-112	186	1	0	2	2	48	2	38	2	39.5	38.5	1,2	2	1	40	1	4	5	4	1	11	1	1	1	2	1	1	2	2	0	1	1
CCUH-113	108	0	0	2	2	37	2			42	38	2	2	1	39	1	3	1	1	1	7	0	4	1	2	1	2	1	1	0	1	0
CCUH-114	34	0	0	1	1	28	3			39	38.5	1	2	1	39	1	3	4	5	5	2	0	4	2	2	1	2	1	1	1	1	1
CCUH-115	137	1	0	2	1	40	6	49	4	39	38.5	1	2	1	39	1	2	4	2	3	9	1	1	0	2	2	1	3	1	0	0	1
CCUH-116	56	1	0	2		32	2			39.5	38.5	1	2	1	39	1	4	6	6	1	24	0	1	0	2	0	1	2	1	0	1	1
CCUH-117	42	0	0	1	1	37	5	35	6	39	38.5	1	2	1	40	1	1	3	1	1	7	0	1	2	2	2	1	2	1	0	0	0
CCUH-118	56	0	0	2		32	2			39.5	38.5	1	2	1	39	1	4	6	6	1	24	0	1	0	2	0	1	2	1	0	1	0
CCUH-119	19	0	0	2	2	30	1	27	2	39.5	38.5	1,2	2	1	39	1	5	3	4	4	9	1	4	1	1	1	1	1	1	0	1	1
CCUH-120	163	0	0	2	2	41	2	51	5	39	38.5	1	2	1	41	1	3	3	2	3	14	1	5	2	2	2	2	4	1	0	0	0
CCUH-121	140	1	0	3	3	49	3	49	5	38	38	1,3	3	1	39	2	6	5	1	4	9	1	5					6	1	0	0	1
CCUH-122	60	0	0	1	1	30	4	40	5	39	38.5	1,2	2	1	39.5	2	2	1	3	3	7	0	4	1	2	1	2	1	2	0	0	0
CCUH-123	135	0	0	2	1	33	5	46	4	40	38.1	1	2	1	40	1	6	4	3	5	10	1	1	2	2	1	1	3	1	1	1	1
CCUH-124	123	1	0	1	1	34	2	37	2	39.5	38	1	2	1	39	3	3	6	7	5	6	0	4	1	1	1	1	2	2	0	0	0
CCUH-125	103	0	0	2	2	38	2			40	38	1	3	1	39	3	4	4	3	5	9	1	1	2	2	2	2	2	2	1	1	1
CCUH-126	156		0	1	1	38	5	37	6	40	38.9	2	2	1	39	1	3	4	5	1	14	1	1	2	2	0	2	1	2	0	1	0
CCUH-127	20	1	0	1	1	32	5	33	5	39	38.5	1,2	2	1	40	3	4	6	4	7	12	0	1	2	2	2	3	1	1	0	1	1
CCUH-128	184	1	0	2	2	50	3	50	3	38.5	38.5	3	1	1	39	4	4	6					1		2	2	2	4	1	0	1	0
CCUH-129	172	0	0	2	1	36	4	39	3	39	38	2	1	1	39.5	1	4	3	4	5	7	0	5	2	1	2	1	2	1	0	0	0
CCUH-130	214		0	3	1	41	3	45	3	39	38	1,2	1,2	1	39	1	1	1	1	2	9	1	1	1	2	1	2	1	1	1	1	1
CCUH-131	10	1	0	1	1	23	2	26	3	38	38	1,2	1,2	1	40	1	3	5	6	1	9	1	2	1	1	1	1	1	1	1	1	1
CCUH-132	60	0	0	3	3	41	1	37	1	38	38	1	1	1		1	2	4					4	1	1	2	2	2	2	1	1	1
CCUH-133	186	0	0	2	2	45	3	48	5	39.5	38.3	1	1	1	39.5	3	2	1	1	1	9	1	1	1	1	1	1	1	2	0	0	1
CCUH-134	141	0	0	1	1	44	6	40	6	38	38	1	1	1	39	3	3	3	7	1	12	1	1	1	1	2	1	2	2	0	1	1
CCUH-135	55	1	0	1	1	31	6	37	2	39	38.5	1,2	3	1	39.5	1	3	3	6	1	13	1	2	1	2	1	1	2	1	0	1	1
CCUH-136	27	1	0	1	1	36	5	37	4	39	38.5	1,2	1	1	40	3	4	4	6	1	8	1	1	0	2	1	1	3	1	1	1	1
CCUH-137	88	0	0	3	3	35	3	32	3	40	38	2	1,2	1	41	3	1	1	2	2	10	1	1	1	1	1	2		2	1	1	1
CCUH-138	27	1	0	2	2	37	2	38	3	39	38	1,2	2	1	40	1	5	6	2				1	2	2	2	2	4	1	1	1	1
CCUH-139	33	1	0	2	2	30	2	34	3	38	38	1,2	1	1	39	2	4	3	4	2	10	1	1	0	3	1	2	6	1	0	1	0
CCUH-140	45	1	0	4	4	38	6	39	4	38.5	37.5	1,2	1	1	39.5	3	1	1	5	5	9	1	6	1	1	1	2	6	1	0	1	0
CCUH-141	73	0	0	2	2	33	2			39.5	38	2	2	1		1	1	3	4	5	15	1	1	1	1	1	1	2	1	0	1	0
CCUH-142	26	1	0	5	5	36	2	57	2	38.8	37.5	2	3	3		1	2	2	7	1	16	1	4	0	3	1	1	4	1	1	1	1
CCUH-143	47	1	0	2	2	31	5	31	4	39.6	38.5	1	2	1	40	3	4	6	6	2	13	1	1	2	1	1	3	2	1	1	1	1
CCUH-144	54	1	0	1	1	30	5	29	5	39	37.5	1	2	1	40	3	2	2	3	4	13	1	1	2	3	1	1	4	1	0	1	0
CCUH-145	11	1	0	1	1	26	3	32	4	39	38.5	1,2	1	1	41	3	5	6	3	0	1	0	1	2	1	1	1	2	1	0	0	0
CCUH-146	48	0	0	3	3	28	3			38	38	1	1,2	3		3	3	3	2	3	82	0	1	1	2	1	2	1	2	1	1	1
CCUH-147	209	0	0	2	2	46	5			39	38													0	3	0	2			0	1	0
CCUH-148	8	0	0	2	2	37	5	39	6	40	38.5	1,2	2	3		3	5	5	7	3	10	1	6	1	1	1	1	0	2	0	1	1
CCUH-149	142	1	0	3	2	37	2	39		39	38.5	1,2,3	1,2	1	39.8	1	4	5	4	6	12	0	4	0	2	1	1	2	2	1	1	1
CCUH-150	18	1	0	1	1	29	3	33	2	40	38.5	1	3	1	40	3	5	5	1	3	15	1	1	2	1	1		5	2	1	1	1
CCUH-151	73	0	2	2	1	34	4	42	4	40	39	1	1	1	39.9	1	3	2	4	5	8	1	5	1	1	1	1	3	2	0	0	0
CCUH-152	11	1	0	2	2	34	4			39	38.5	1,2	1	1	39.9	1	3	3	4	5	12	1	1	2	2	1	1	2	1	1	1	1
CCUH-153	53	0	0	2	1	38	6	53	5	39	38.5	1,2	2	1	39	1	2	5	4	1	10	1	1	2	1	1	1	1	2	0	0	1
CCUH-154	95	0	1	2	2	36	6	35	5	41	38	1	2	1	39	1	2	2	6				4	0	2	2	1	1	1	0	1	0
CCUH-155	70	1	0	2	2	28	2	35	3	39	38	1,2	2	1	39	3	6	2	6	7	11	0	5	2	1	2	2	3	2	1	1	1
CCUH-156	155	1	0	3	3	47	6	47	3	39	38	1,2	2	1	40	1	4	5	1	4	22	0	1	2	2	2	1	2	1	1	1	1
CCUH-157	98	1	0	2	1	38	5			40	39	1,2	1	1	41	3	5	4	3	5	10	1	5	1	1	1	2	3	2	0	0	1
CCUH-158	74	0	0	1	1	30	5	30	2	39	38	1	1	1	40	1	4	3	7	1	9	1	1	0	2	1	1	3	1	0	0	1
CCUH-159	60	1	0	2	1	34	4	35	4	40	38.3	1,2	2	1	40	3	6	1	3	3	22	0	1	1	1	1	1	1	2	0	1	1
CCUH-160	24	1	0	2	2	42	3			39	38	1,2	1,2	1	40	1	4	2	3	3	16	1	1	1	2	1	1	1	1	1	1	1
CCUH-161	19	1	0	2	2	31	4	31	6	39	39	1,2,3	1	1	41	3	5	4	3	5			1	1	3	1	2	3	0	0	1	1
CCUH-162	128	0	1	1	1			36	6	38	38	1	2	1	39	1	3	4	6	1	14	1	5	1	1	1	1	5	1	0	0	1
CCUH-163	81	1	0	3	2	33	4	29	4	39	38.7	1	1	1	39	1	5	6	4	5	11	1	1	1	2	1	1	5	1	0	0	0
CCUH-164	107	0	0	2	2	41	3	38	2	39.9	38	1	2	1	40	1	4	4	1	3	12	1	4	1	1	2	1	5	1	0	0	0
CCUH-165	42	0	0	4	2	36	2	38	4	40	38.4	2	2			1	2	4	7	3	16	1	2	1	1	1	1	2	2	0	0	0
CCUH-166	143	1	0	2	2	46	4	44	6	38	38	1	2	1	40	3	3	4	1	3	10	1	5	1	2	1	2	5	1	0	1	1
CCUH-167	77	0	0	2	1	31	5	37	5	39.9	38.5	1,2	2	1	40	3	5	5	6	3	12	1	1	1	1	1	1	1	1	0	0	0
CCUH-168	28	1	0	1	1	34	5	44	2	39.5	38	1,2	2	1	39	1	3	3	1	2	8	1	1	1	2	1	1	2	1	1	1	1
CCUH-169	64	0	0	3	3	40	6	40	3	38.5	38	1	2	1	40	1	3	5	7	3	12	1	1	1	1	1	2	2	2	0	0	0
CCUH-170	113	0	0	2	2	39	2			38.5	38.4	1,2	2	1	39	1	4	6	6	4	14	1	5	1	1	1	1	2	2	1	1	1
CCUH-171	18	0	0	2	2	32	6	32	6		37.7	1,2	2	1	39	2	1	3	2	3	21	0	2	2	2	1	1	4	1	0	1	1
CCUH-172	42	1	0	2	2	36	5	39	6	39	38	1,2	2	1	40	3	4	6	7	5			1	1	2	1		2	2	0	1	1
CCUH-173	27	0	0	2	2	28	5	37	5	39	38.5	1	2	1	40	1	3	5	3	3	12	1	1	2	2	2	1	2	1	0	0	0
CCUH-174	100	1	0	1	1	25	3			39.5	38	1	2	1	39	1	2	1	4	4	15	1	4	1	1	2	1	2	2	0	1	0
CCUH-175	144	1	0	2	2	34	4	37	3	39	38	1,2	3	1	39	1	3	3	1	2	14	1	5	1	1	1	1	7	1	0	0	1
CCUH-176	51	1	0	2	2	35	1	35	3	40	38.3	1,2	2	1	42	1	2	4	1	3	13	1	1	1	2	0	2	3	1	0	0	0
CCUH-177	212	1	0	2	2	56	5	44	5	39	38.8	2	2	1	39.9	1	3	5	5	5	10	1	1	2	1	1	1	4	1	1	1	1
CCUH-178	42	0	1	1	1			34	5	38.5	38.5	1,2	2	1	40	1	4	6	7	4	12	1	5	1	1	1	1	2	2	1	0	1
CCUH-179	38	0	0	1	1	39	6	43	3	39	38.6	1,2	1,2	1	39.8	3	1	2	3	4	8	1	1	0	3	1	1	4	1	0	0	1
CCUH-180	32	0	0	1	1	33	6	32	7	40	38.5	1	2	1	40	3	4	4	5	7	14	0	5	2	1	2	1	2	1	0	1	1
CCUH-181	21	0	0	1	1	22	3	22	3	38	37	1	1	1	39	1	2	2	5	3	8	1	1	1	1	1	1	1	1	0	1	0
CCUH-182	44	1	0	2	2	40				39.5	39.5	1	2	1	40	1	2	1	5	5	10	1	1	0	2	1	1	4	1	1	0	1
CCUH-183	81	0	0	2	1	27	2	34	2	40.5	38.5	1	3	1	39	1	3	4	1	1	13	1	4	0	2	1	1	1	2	1	0	1
CCUH-184	4	0	0	1	1	23	5	25	2	40	38	1,2	1	1	39	1	1	2	1	1	17	0	1	2	2	1	1	2	1	1	1	1
CCUH-185	36	0	2	2	1	29	5	30	5	42	40	1	2	1	42	1	2	1	4	4	15	1	4	1	1	1	1	2	1	0	1	1
CCUH-186	33	1	0	2	2	35	3	36	3	39	38	1,2	1	1	39	1	3	3	1	2	10	1	1	1	1	1	1	1	1	0	1	0
CCUH-187	16	0	0	2	2	31	6	31	4	39.5	38.5	1	2	3		3	6	5	3	2	9	1	1	2	3	2	1	2	1	0	0	0
CCUH-188	44	1	0	1	1	22	2	33	2	38	38	2	2	1	39	1	4	5	1		8	1	1	0	2	1	1	5	1	0	0	0
CCUH-189	185	1	0	5	1	42	5	42	5	39.6	38.6	1	1	1	39.6	3	5	3	3	4	21	0	1	2	2	2	1	2	2	0	1	1
CCUH-190	54	1	0	2	2	33	6	38	4	38.5	38	1	2	1	40	2	3	3	5	6	18	0	2	1	1	1	1	1	0	0	1	1
CCUH-191	10	0	1	2	1	41	5	42	5	38	39	1	1	3		1	1	4					1	1	2	0	2	1	2	1	1	0
CCUH-192	154	1	0	1	1	34	6	42	2	39.5	38	1,2	2	1	40	4	4	5	7	3	9	1	1	2	2	2	2	2	1	1	0	1
CCUH-193	108	0	0	2	1	33	3	37	5	39	39	1	1,2	1	39	2	6	6	7	2	13	1	1	1	2	1	2	1	2	0	0	0
CCUH-194	212	1	0	2	1	39	5			38	38	1,2	1	1	39.5	1	2	5	7	2	8	1	1	0	2	2	2	2	1	0	1	1
CCUH-195	108	1	0	2	1	36	3	36	4	39	38.5	1,2	2	1	39.5	1	5	5	5	1	9	1	1	0	2	1	1	4	1	1	1	1
CCUH-196	27	1	0	1	1	21	4	21	3	38.5	38	2	1	1	39	3	2	2	2	3	9	1	1	2	2	2	1	1	2	0	1	0
CCUH-197	45	0	1	2	2	36	2	32	1	38.5	38.5	1,2	1,2	1	39.8	4	4	5	6	1	12	1	1	2	1	1	2	4	2	0	1	1
CCUH-198	64	1	0	3	3	38	4	43	3	40	38.5	1,2	2	1	40.5	3	6	6	3	1	10	1	5	2	1	1	3	5	1	0	0	1
CCUH-199	46	0	0	3	3	37	4			39	38	1,2	1	1	39.5	2	6	6	7	4	17	0	1	1	2	1	1	5	1	0	1	0
RH-1	36	1	0	3	2	30	3	32	3	40	38	1	2	1	40	1	3	4	1	1	11	1	1	2	1	1	1	2	1	0	1	0
RH-2	6	1	0	2	2	28	3	36	2	40	38	1,2	1,2	1	40	1	3	6	7	1	15	1	1	1	2	1	1	1	2	0	1	0
RH-3	5	1	0	2	2	29	5	34	3	39	38	1,2	2	1	40	3	4	4	6	7	20	0	5	1	1	1	1	1	1	0	1	0
RH-4	148	0	0	4	3	39	1	36	1	39	37.4	2	3	1	39	1	4	6		5	10	1	1	1	1	3	2	2	2	0	1	0
RH-5	7	0	0	1	1	22	3	21	3	38.5	38	1	2	3		1	5	4	6	1	1	0	4	1	1	1	1	4	1	0	1	1
RH-6	11	1	0	1	1	21	4	29	2	39	38	1,2	2	1	40	4	1	6	1	2	10	1	1	1	1	1	1	1	1	0	1	0
RH-7	7	0	0	1	1	31	6	32	5	38	38.5	1	2	1	39	2	1	2	1	1	10	1	1	1	1	1	1	3	1	0	1	1
RH-8	74	1	0	3	3	40	5	43	5	39	38.5	1,2	1	1	39.8	1	3	2	3	4	16	1	1	1	1	1	2	3	1	1	1	1
RH-9	11	1	0	1	1	38	4	41	2	38.5	38	2	1	1	38.5	1	2	2	1	1	17	0	4	2	2	1	1	1	1	0	1	0
RH-10	59	0	0	2	1	35	5	34	4	39.5	38.5	1,2	2	1	40	1	3	3	4	5	11	1	1	2	2	1	1	2	1	0	1	1
RH-11	29	0	0	2	1	25	4	24	3	39	38.3	1	1	1	40	1	4	4		1	9	1	1	2	1	2	2	2	1	0	1	1
RH-12	18	0	0	2	2	34	3			39	38.5	1,2	1,2	1	40	1	4	4	7	2			1	1	3	1	2	2	1	0	1	1
RH-13	35	0	0	2	2	36	5	40	6	39	38	1	3	1	40	3	5	6	1	5	8	1	1	1	3	1	1	1	1	1	1	1
RH-14	23	1	0	2	2	39	6	40	5	39	38.1	1,2	2	1	39.5	1	2	2	1	2	8	1	1	2	2	2	2	5	1	0	1	0
RH-15	7	0	0	4	4	28	2	33	3	39	38	1	2	1	39	1	5	5		7	11	0	4	2	1	1	1	1	1	1	1	1
RH-16	12	1	0	1	1	21	2	29	3	38.5	38	1,2	1	3		1	3	4	2	3	9	1	1	2	2	1	1		1	1	1	1
RH-17	94	0	0	2	2	37	6			40	38.5	2	2	1	40	1	3	5	6	2			1	2	2	1	1	2	1	1	1	1
RH-18	59	0	0	2	2	42	3			39.7	38	1	1	1	39	1	3	2	6	7	18	0	4	1	1	1	1	4	1	0	1	1
RH-19	34	0	0	1	1	34	4	38	3	38.5	38	1,2	2	1	39	1	3	5	5		16	1	1	2	2	1	2	2	1	0	1	1
RH-20	18	1	1	3	3	29	2	30	3	39		1	1	1	39.9	1	2	3	6	7	23	0	1	0	1	1	1	3	1	0	1	1
RH-21	14	0	0	2	2	44	3	44	3	39	38	1	2	1	39	1	6	5	3	4	18	0	3	0	1	2	1	1	1	0	1	1
RH-22	30	1	0	1	1	36	5	39	3	39	38.5	1,2	2	1	39	1	2	3	3	4	14	1	1	1	2	1	2	1	1	1	1	1
RH-23	6	1	0	2	2	23	3	31	3	39	37	1	1	1	39	1	2	3	7	1	19	0	2	1	2	1	1	2	1	0	1	0
RH-24	37	0	0	1	1	23	3			39	38.5	1,2	2	1	39	1	1	3	6	1	8	1	1	1	1	1	1	2	2	0	1	1
RH-25	22	1	0	3	3	41	2	41	1	39	38	1,2	1,2,3	1		1	2	2	1	2	22	0	1	1	2	1	2	1	1	0	1	0
RH-26	48	1	0	3	3	36	5	42		38.5	38.5	2	3	1	39	1	5	6	7	3	9	1	5	0	3	0	3	1	1	0	1	1
RH-27	19	1	0	1	1	30	3	34	3	39.5	38	1,2	2	1	40	1	3	3	3	4	13	1	1	0	2	1	1	6	1	1	1	1
RH-28	42	1	0	2	2	32	6	33	6	40	38	1	2	1	40	3	3	3	7	1	8	1	1	2	2	1	1	1	1	0	1	1
RH-29	28	0	0	3	3	29	3	32	3	39	38.6	1,2	1	1	40	1	2	1	1	1	10	1	1	1	1	1	1	1	1	0	1	1
RH-30	18	1	0	1	1	28	6	30	3	39.5	38.5	1,2	2	1	40	1	2	3		1			2	1	2	2	2	3	2	0	1	1
RH-31	21	1	0	2	2	33	3	53	3	39	37.5	1,2	2	1	39	3	4	4	7	1	0	0	4	2	1	1	1	2	1	0	1	1
RH-32	23	1	0	1	1	29	4	29	3	39	38.5	1,2	1	1	40	1	3	3	1	1	15	1	1	1	1	1	1	1	1	0	1	1
RH-33	25	0	0	1	1	20	2	30	5	40	38.2	1	1,2	3		3	3	2	1	2	14	1	1	1	1	1	1	4	2	0	1	1
RH-34	22	1	0	2	2	36	5	39	3	39	38	1,2	2	1	39	1	5	6	6	7	20	0	4	2	1	1	1	2	1	1	1	1
RH-35	41	1	0	2	2	34	4	34	2	40	38	1	1	1	40	1	3	5	5	1	9	1	2	1	1	1	1	1	1	0	1	1
RH-36	37	0	0	2	2	22	1			38.8	38	1	3	0		2	1	1	6				4	1	1	1	1	1	1	1	1	1
RH-37	11	1	0	4	4	35	2	35	3	39.9	38	1,2	1	3		1	2	2	7	1	16	1	1	1	2	1	2	2	1	1	1	1
RH-38	86	0	0	1	1	45	5	46	5	39.2	38.5	1,2	2	1	40	1	3	3	6	7	20	0	1	1	1	1	1	1	1	0	1	0
RH-39	24	0	0	1	1	28	6			39.5	38.8		1	1	39.5	1	1	2	2	3	9	1	1	1	0	2	2	1	1	0	1	1
RH-40	27	0	0	2	2	25	1	29	3	40	38.2	1	1	3		1	1	1	1	1	12	1	1	1	2	1	1	2	1	0	1	1
RH-41	18	1	0	1	1	29	5	30	2	39	38	1,2	2	1	39.5	1	2	3	1	2	23	0	4	1	1	1	1	2	1	0	1	0
RH-42	16	0	0	3	3	25	3			39.5	38	1,2	1,2	1	39	1	5	5	5	7	21	0	4	1	1	1	1	1	1	0	1	1
RH-43	18	0	0	1	1	27	3	28	1	38.5	38	1,2	2	1	39.5	4	3	4	5	7	7	0	3	2	2	1	2	3	2	0	1	1
RH-44	25	0	0	2	1	37	3	38	3	39	38.3	1,2	2	1	39	1	5	5					2	1	1	1	1	3	3	0	1	0
RH-45	17	0	0	1	1	41	3	44	3	39.5	38	2	2,3	1	40	1	5	5	5	1	3	0	4	1	1	1	1	2	2	1	1	1
RH-46	14	0	0	3	3	39	4	39	3	40	38.5	1	2	1	40	1	5	2	2	3	7	0	4	1	1	1	1	5	1	0	1	0
RH-47	72	0	0	2	2	34	5			38.5	38	1,2	1	0		1	3	3	6		18	0	3	1	3	1	1	1	0	1	1	1
RH-48	72	0	0	4	3	36	5	37	6	39.5	38.5	1	1	1	39.5	1	2	2	6	7	11	0	2	1	2	1	1	2	2	1	1	1
RH-49	31	0	0	3	3	33	4			39	38	1,2	1,3	1	38		1	1	1	1	8	1	4	2	2	1	1	5	1	0
RH-50	3	0	0	3	3	42	3	44	3	38.4	37.5	2	1	1	38.6	1	3	3	5	1	11	1	1	2	2	1	1	2	1	1	1	1
RH-51	1	0	0	1	1	21	1	29	1	39		1	1	3		1	2	2	1	2			1	1	3	1	1	1	1	1	1	1
RH-52	50	0	0	3	3	40	5	41	5	39	38.5	2	1	1	40	2	2	2	6	6	15	0	1	1	2	1	1	1	1	0	1	0
RH-53	31	0	0	3	1	33	5			39	38	1	1,2	1	40	3	4	6	5				1	1	3	1	1	1	2	0	1	0
RH-54	32	1	0	2	2	29	3	33	5	39	38	1	2	1	39	1	5	3	2	5	2	0	4	1	1	1	1	1	1	1	1	1
RH-55	22	1	0	1	1	25	2			39	38	2	1	3		1	3	3	7	1	9	1	1	1	1	1	1	2	1	0	1	0
RH-56	33	0	0	1	1	26	3	28	4	40	39	1	2	1	40	1	1	1	6	6	16	0	4	1	2	1	2	1	1	0	1	1
RH-57	35	1	0	2	2	42	5	46	3	39	38.5	1,2	2	1	39	4	4	2	6	6	17	0	1	2	1	1	1	1	1	0	1	1
RH-58	5	0	0	1	1	36	4	41	5	38.5	38	1	2	1	39	3	1	3	7	1	12	1	1	1	1	1	1	2	1	0	1	0
RH-59	11	0	0	1	1	21	3	26	3	39.6	38	1	2	1	40	1	1	5	5	7	19	0	4	0	2	1	1	2	1	0	1	1
RH-60	16	1	0	2	2	25	3	31	3	38	38.1	2	1	1	39	3	1	3					1	1	1	1	1	2	1	0	1	0
RH-61	61	1	0	1	1	31	4	36	3	39.5	39	1	2	1		1	4	4		6	16	0	1	2	2	0	1	2	2	0	1	0
RH-62	64	1	0	1	1	29	5			39	38.5	1	2	1	40	1	1	6	2				1	1	2	1	1	1	1	0	1	0
RH-63	11	0	0	3	3	38	2	35	4	39	38.5	1	2	1	39	1	3	3	1	2			1	1	1	1	1	1	2	0	1	0
RH-64	25	0	0	1	1	26	5	34	6	39.5	38	1	2	1	39.8	4	4	6	5	1	9	1	1	1	1	1	2	2	2	0	1	1
RH-65	9	0	0	2	2	31	5	37	3	39	38	1,2	2	1	39.5	1	2	1	1	1	15	1	1	0	2	2	2	6	1	1	1	1
RH-66	24	1	0	2	2	31	5	32	5	39	39	1	1,2	1	40	3	5	5	2	5	12	1	6	1	1	1	1	2	1	0	0	0
RH-67	40	1	0	1	1	29	4	32	4	38.5	38.5	1,2	1	1	39.5	2	3	2	3	3	16	1	1	1	2	1	1	4	2	1	0	1
RH-68	20	0	0	3	3	40	5	38	5	39	38.3	2	1	1	40.5	3	4	4	4	5	8	1	1	1	1	1	1	2	1	1	1	1
RH-69	31	0	0	2	2	27	5	32	3	39	38.6	1	2	1	39.8			1	2	2	16	1	1	2	2	2	2			1	1	1
RH-70	35	1	0	1	1	29	5	30	5	39	39	1,2	3	1	40	2	3	4	7	1	17	0	4	1	1	1	1	2	1	1	1	1
RH-71	42	0	0	1	1	36	4	36	6	39	38	1,2	2	1	39	3	4	5	6	6	23	0	5	2	1	2	2	2	1	1	1	1
RH-72	30	1	0	1	1	28	4	32	2	38.5	37.5	1,2	2	1	39.5	1	1	1	2	2	7	0	2	2	2	1	2	5	2	0	1	0
RH-73	16	1	1	2	1			41	4	39	39	1	1	3		1	3	3	1	1	15	1	6	1	1	1	1	1	2	0	1	0
RH-74	96	0	0	4	2	33	5	37	5	39	38.5	1,2	1,2	1	40	2	5	6	3	3	11	1	2	1	2	1	1	4	2	0	1	1
RH-75	1	1	0	3	3	32	6	37	3	39	38	1,2	1,2	1	39	1	2	1	3	3	16	1	2	2	2	1	1	2	1	1	1	1
RH-76	23	0	0	2	2	31	4	36	5	40	39	1,2	2	1	41	1	5	5	6	4	15	1	1	1	1	1	1	1	1	0	1	1
RH-77	11	0	0	2	2		2		2	40	38	1	2	3		4	1	1					4	1	1	0	1	2	1	0	1	0
RH-78	36	1	0	2	1	32	6	32	5	39	38.6	1,2	2	1	39.7	1	3	2	7	1	9	1	1	1	2	1	2	1	1	0	1	0
RH-79	21	0	0	1	1	24	4	26	2	39	38	1,2	1,2	1	40	1	5	5	3	5	20	0	1	1	1	1	1	1	2	0	1	0
RH-80	30	1	0	2	2	37	4	41	5	42	39	1,2	1	1	42	1	5	5	4	7	13	0	1	1	1	1	1	1	0	0	0	0
RH-81	34	1	0	1	1	24	3	23	2	38	38	2	2	1	38	1	3	3	1	2	12	1	1	2	1	1	1	2	2	0	0	0
RH-82	15	0	0	2	2	22	2	26	3	38	38	2	3	1	39	1	3	4	2	3	10	1	1	1	1	1	1	2	1	0	1	0
RH-83	82	0	1	3	1	40	6	39	5	39	38.8	1,2	1	1	40	2	3	4	5	3	17	0	1	2	1	2	1	1	1	0	1	0
RH-84	111	1	2	3	1	51	3			39	38.5	1	1	1	40	1	5	6	3	2	19	0	6	1	2	1	1	2	1	0	0	0
RH-85	64	1	1	2	1	29	2	30	3	39	38.5	1,2	1	1	40	1	2	6	2	6	9	0	1	1	1	1	1	4	1	1	0	1
RH-86	126	0	0	2	2	40	3	42	5	38.5	37	1	2					3	1	2	7	0	4	1	1	1	1			0	0	0
RH-87	126	1	0	4	4	46	5	45	5	39.5	38.5	1,2	2	1	40	1	5	4	7	1			1	1	2	1	1	3	1	0	1	0
RH-88	22	1	0	3	3	45	2	34	2	37.8	37	1	2	3		1	2	3	7	1	9	1	1	1	1	1	1	2	1	0	1	0
RH-89	7	0	0	2	2	28	5	27	3	39	38.5	1,2	1	1	40	2	3	3	2	3	8	1	6	1	1	1	2	4	2	0	0	1
RH-90	11	1	0	2	2	30	5	29	3	39	38.5	1,2	2	1	39	1	5	5	2	4	12	1	1	2	2	1	1	2	1	0	1	1
RH-91	78	1	1	2	2	36	2	39	3	39	38	1	1	1	39.5	1	3	4	5	7	10	0	1	1	1	1	1	2	1	0	1	1
RH-92	67	1	0	2	2	43	2	42	1	39	38.3	1	2	1	40	1	2	4	6	1	9	1	1	1	1	1	1	1	1	0	0	0
RH-93	13	1	0	2	1	27	3	34	1	39	38	2	2	1	40	1	1	2	4	4	23	0	4	1	1	1	1	1	2	0	1	1
RH-94	168	0	0	4	1	31	1	28	1	38	38	1	2	1	38.5	1	5	4	6	2			5	1	2	2	2	2	2	0	0	1
RH-95	81	1	0	1	1	26	1	24	1	38	37.5	1	2	1	40	1	2	2	6	1	12	1	1	0	1	1	1	5	1	0	1	1
RH-96	20	1	0	4	4	29	1	39	1	39	38	1,2	3	1	40	2	4	4	6	1	9	1	1	1	1	1		1	2	0	1	1
RH-97	20	0	0	4	3	29	1	39	1	39	38	1,2	3	1	40	2	4	4	1	3			1	1	2	1	1	1	2	0	1	1
RH-98	55	0	0	4	3	35	1	42	2	40	38	1	2	1	40	1	4	4		5	9	1	5	2	2	1	3	3	1	0	1	1
RH-99	38	0	0	4	4	35	1	42	2	40	38	1	2	1	40	3	4	6		2	10	1	1	2	2	1	3	3	1	1	1	1
RH-100	20	1	0	2	2	34	2	38	3	39	38.2	1	2	1	40	1	1	2	7	1	8	1	1	2	2	1	2	2	2	0	1	0
RH-101	42	0	0	2	2	39	3	36	2	39.7	38	1,2	2	1	40	3	5	4	5	7	8	0	5	2	2	2	1	4	1	0	1	0
RH-102	42	0	0	1	1	27	5			38.5	37.6	1	2	1	40	3	5	5	4	7	20	0	1	1	1	2	2	1	2	1	1	1
RH-103	117	1	0	2	2	48	5	47	3	39	38	1,2	1	1	40	3	3	3	5	5	21	0	6	1	1	1	2	4	1	1	1	1
RH-104	16	1	0	4	4	38	5	55	3	39.5	38.5	1,2	1	1	39.5	3	3	2	6	7	1	0	4	2	2	2	1	2	1	0	1	1
RH-105	77	1	0	1	1	33	1	48	2	39	37.7	1	2	1	38	3	4	5	5	1	10	1	1	2	1	1	1	2	2	0	0	0
RH-106	22	0	1	2	1	25	3	30	2	40	38.7	1,2	2	1	40	3	5	6	5	2	9	1	5	2	2	2	1	2	1	0	0	0
RH-107	142	0	2	3	3	43				39	37.5	1,2	1	1	40	3	4	5	3	5	20	0	1	2	1		1	1	2	0	0	0
RH-108	98	1	0	1	1	35	5	39	5	40.5	38.5	1,2	2	1	41	1	3	4	6	1	16	1	6	1	1	1	1	1	1	0	1	1
RH-109	15	1	0	2	2	28	2	31	2	39.5	39	1	2	1	41	1	5	6	6	2	8	1	1	2	2	1	1	2	2	0	1	0
RH-110	20	1	0	3	3	37	5	37	4	39.9		1	2	1	39.5	1	3	5	5	7	19?	0	1	1	1	1	1	1	2	0	1	1
RH-111	23	0	0	1	1	32	3	47	3	40.7	39	1,2	1,2	3		3	3	3	7	1	16	1	1	2	1	1	2	1	2	0	1	1
RH-112	15	0	0	2	2	33	2	46	5	38.8	38.5	1,2	2	1	40	3	3	5	1	2	9	1	2	1	1	1	2	2	1	1	1	1
RH-113	10	0	0	2	2		5		6	40	39.5	1,2	2	1	40	4	5	3	1	2	11	1	1	2	2	1	1	2	2	1	1	1
RH-114	81	0	0	1	1	30	3			38.5	38	1,2	1	1	40	3	5	6	1	4			1	2	2	1	1	1	1	0	1	1
RH-115	39	0	0	1	1	27	5	27	4	39	38.5	1,2	1	1	39.5	3	4	4	1	3	20	0	4	2	2	1	1	2	1	1	1	1
RH-116	55	1	0	1	1	27	3	27	3	39.5	38	1,2	2	1	40	3	3	1	2	3	0	0	5	1	1	1	1	5	1	0	1	1
RH-117	8	1	0	2	2	27	5	31	3	39.5	38.5	1,2	2	1	39	1	3	3	3	4	11	1	1	1	2	1	1	2	1	0	1	1
RH-118	14	0	0	2	2	38	5	36	3	40	39	1,2	1,2	1	39	1	4	5	3	4	14	1	1	2	2	1	1	1	1	0	1	1
RH-119	27	0	0	2	2	43	2			39.5	38		2	3		1	4	6	5	7	9	0	5	1	1	1	1	4	1	0	1	0
RH-120	10	0	0	2	2	24	2	30	2	38	38	1,2	1	1	38.9	3	1	4	4	6	8	0	1	1	2	1	1	1	1	0	1	1
RH-121	24	0	0	1	1	30	5	30	5	38	38	1	2	1	39	1	3	4	4	5	9	1	1	1	1	2	2	2	2	0	1	1
RH-122	8	0	0	1	1	31	6	33	4	39.5	38	1,2	1	1	40	3	4	6	5	2	10	1	1	2	2	2	1	6	2	0	1	1
RH-123	40	0	0	4	3	39	2	37	2	39.9	38.2	1,2	2	1	40	3	3	6	2	1	13	1	1	2	1	1	1	2	2	0	1	0
RH-124	12	0	0	1	1	21	2	24	1	37.5	37.4	1	1	1	39.5	1	3	3	2	3	8	1	5	1	1	1	1	1	2	0	0	0
RH-125	48	1	0	1	1	39	6	44	6	39	39	1,2	1,2	1	39	1	4	4	2	3	15	1	1	2	2	1	1	3	1	0	1	0
RH-126	28	1	1	1	1	32	6	34	5	40	38.5	1,2	1	1	40	1	1	2	6	7	11	0	6	1	1	1	1	3	2	0	1	1
RH-127	77	1	0	2	2	35	2	41	2	38.5	38	2	1	1	39	1	2	4	1	2	8	1	1	1	2	1	1	2	1	0	1	0
RH-128	74	1	0	1	1	23	2	27	3	38.7	38.7		2	1	41	1	2	3	2	3	16	1	1	1	1	1	1	1	1	0	1	0
RH-129	26	1	0	1	1	28	4	25	3	39	38.5	1	1,2	1	39	3	4	4	7	2	16	1	1	1	1	1	1	1	2	0	1	0
RH-130	14	1	0	4	4	37	2	46	2	38	37.9	1	1	1	40	4	2	3		4	14	1	1	1	2	1	2	1	1	0	1	0
RH-131	22	1	0	1	1	26	2	33	3	39.3	38	2	2	1	39.8	3	3	4	1	2	15	1	1	1	1	1	1	2	1	1	1	1
RH-132	46	0	0	1	1	33	2	34	2	39	38	1,2	2	1	40	3	4	1	5	1	13	1	1	2	1	1	1	1	1	1	1	1
RH-133	41	0	0	1	1	29	2	26		39	38	1,2	1	1	39	3	5	3	2	3	16	1	1	1	1	1	1	6	1	1	1	1
RH-134	38	0	0	1	1	31	6	37	4	40	38.5	1,2	2	1	40	2	5	4	5	1	20	0	1	1	2	1	1	2	1	0	1	1
RH-135	11	1	0	1	1	28	5	24	5	38.5	38.3	1,2	1,2	1	38.5	1	2	2	7	7	19	0	1	1	1	1	1	4	1	0	1	1
RH-136	38	0	0	4	3	27	1			40	38.5	1	1,2	1	40	1	3	4	2	2	0	0	1	1	2	1	1	2	2	0	1	0
RH-137	38	1	0	4	4	27	1			40	38.5	1	1,2	1	40	1	3	4	1	2	2	0	1	1	2	1	1	2	2	0	1	0
RH-138	35	0	0	2	2	39	5	40	3	39	38.5	1,2	1,2	1	40	3	4	4	7	1	10	1	1	2	2	2	2	2	1	1	1	1
RH-139	44	1	0	2	2	40	2	46	2	39	38.5	1	2	1	40	1	5	5	7	1			1	1	2	1	1	2	1	0	1	1
RH-140	25	0	0	3	3	30	3	34	3	38	38	1,2	2	1	38	1	5	5	6	7	17	0	1	1	1	1	1	1	1	0	1	1
RH-141	42	1	1	2	1	37	5	43	5	38	38	2	2	1	38	2	3	3	6	1	9	1	2	2	1	1	1	7	1	0	1	1
RH-142	22	1	0	1	1	30	5	32	5	38.5	37.8	1,2	2	1	39.5	3	2	2	1	1	19	0	5	1	1	1	1	1	2	0	1	1
RH-143	6	1	0	2	2	31	6	33	5	38.5	38.5	1,2	2	1	39	2	5	5	5	7		0	2	1	2	2	1	2	1	1	1	1
RH-144	24	1	0	2	2	31	1	39	2	39	38	1	2	1	39.5	1	3	2	6	7	12	0	4	1	1	1	1	2	1	0	1	0
RH-145	66	1	0	1	1	28	3	45	2	39	38.7	1	2	1	40	3	4	4	5	7	11	0	2	1	3	1	2	2	1	1	1	1
RH-146	62	0	0	2	1	38	3			39	38.5	1	1,2	1	40	3	5	3	7	5	9	1	4	1	1	1	1	1	2	0	1	0
RH-147	58	1	0	2	2	35	4	36	2	39	38.5	1,2	1	1	40	3	3	5		2	9	1	3	1	1	1	1	1	0	0	0	0
RH-148	9	1	1	2	2	32	8	33	3	38.5	38	1	2	1	39	1	1	3	2	3	8	1	5	1	2	2	2	4	2	0	0	0
RH-149	33	1	0	2	2	31	2	29	2	39	38	1	2	1	40	1	3	4	2	3	10	1	1	1	1	1	1	1	2	0	1	0
RH-150	9	0	0	2	2	28	5	27	5	38.5	38	1	2	3		1	3	1	6	7	6	0	5	1	2	1	1	1	1	0	1	0
RH-151	7	0	0	1	1	18	3	22	2	40	38.8		1	3		1	1	5	1	2	14	1	6	1	1	1	1	4	1	0	1	0
RH-152	65	0	0	2	2	40	3			39	38	1,2	2	1	40	1	5	5	6	2	10	1	1	1	1	1	1	6	1	1	1	1
RH-153	196	0	0	2	1	40	3			39	38	1,2	2	1	40	3	5	5	7	2	10	1	1	1	1	1	1	6	1	1	1	1
RH-154	31	0	0	1	1	29	6	32	6	39	38	1,2	1	1	39	3	4	5	3	5	17	0	1	2	2	1	2	2	1	0	1	1
RH-155	9	0	0	3	3	41	5	44	3	39	38.5	2	2	1	39.8	1	3	4	3	6	18	0	5	1	1	1	1	1	0	0	1	1
RH-156	41	0	0	2	2	32	4	30	1	39	38	1	2	1	39	1	5	5	2	5	10	1	1	2	1	1	1	4	1	0	1	0

## Sheet: Variables
No	Age of the patient (months)	Gender of the patient	Respondent	No of children in the family	Birth order of the patient	Age of the mother (years)	Level of education of the mother	Age of the father (years)	Lefel of education of the father	High fever	T of administration of antipyretics	Antipyretics	Dosage of antipyretivs	Can T increase to dangerous during fever	Dangerous fever	Does fever inself indicate that the illness is serious	Usually seek help	Duration of symptoms in ongoing episode, before seeking help	Day of the week when the child got ill	Day of the week when first sought help	Hour at which sought help	Within normal hours?	Specialist contacted first	Sufficient explanation (specialist mentioned in X column)	Effect on level of concern (specialist in X column)	Suficient explanation (ED)	Effect on the level of concern (ED)	Availability of family doctor	Does hospital feeel safer	SBI	Hospitalization	Antibiotics
		1=male	1=father				1=Middle school (basic education)		1=Middle school (basic education)			1=ibuprofen	1=as the doctor recommended	1=yes		1=yes	1=0t o6 hours	1=0t o6 hours	1=Monday	1=Monday		1=yes	1=Family doctor	1=yes	1=reduced	1=yes	1=reduced	1=very good	1=yes	1 = the patient was diagnosed with SBI (defined for this study as bacterial meningitis, sepsis, bacteremia, pneumonia (positive consolidation on chest X-ray), urinary tract infection (positive urine culture and microscopy), bacterial gastroenteritis (positive bacterial pathogen in stool), appendicitis, and osteomyelitis).	1=the patient was hospitalized	1=the patient received antibiotics
		0=female	0=mother				2=High school		2=High school			2=paracetamol	2=as the packaging says	2=no		2=no	2=6 to 12 hours	2=6 to 12 hours	2=Tuesday	2=Tuesday		0=no	2=Out-of-hours telephone service	0=no	2=did not change	0=no	2=did not change	2=good	0=no	0 = the patient was not diagnosed with SBI	0=the patient was not hospitalized	0=the patient did not receive antibiotics
			2=other				3=Professional		3=Professional			3=other	3=whatever I feel like, depends on the temperature	3= Idon't know		3=other symptoms should be considered as well	3=12 to 24 hours	3=12 to 24 hours	3=Wednesday	3=Wednesday			3=of-hours primary care doctor	2=partially	3=increased	2=partially	3=increased	3=more good than bad	2=partially
							4=Unfinished higher education		4=Unfinished higher education				4=other			4=Idon't know	4=24 to 48 hours	4=24 to 48 hours	4=Thursday	4=Thursday			4=Ambulance					4=normal
							5=bachelor's degree		5=bachelor's degree								5=48 to 72 hours	5=48 to 72 hours	5=Friday	5=Friday			5=Hospital					5=more bad than gppd
							6=master's degree		6=master's degree								6=longer	6=longer	6=Saturday	6=Saturday			6=Other					6=bad
							7=PhD		7=PhD										7=Sunday	7=Sunday								7=very bad
							8=medical doctor		8=medical doctor
